# Supplementary material for: Highly Efficient and Mild Gold (I) Catalyzed Synthesis of 3,8-Diarylidene-2,7-dioxaspiro[4.4]nonane-1,6-diones
Source: Molecules. 2022 Dec 30;28(1):300. doi: 10.3390/molecules28010300 (PMC9822471; doi:10.3390/molecules28010300)
Supplement: Supplementary file 1 [file molecules-28-00300-s001.zip]

Archive with 1 entries (1 files):
- molecules-2127792-supplementary.pdf
